# Supplementary material for: dbEMT: an epithelial-mesenchymal transition associated gene resource
Source: Sci Rep. 2015 Jun 23;5:11459. doi: 10.1038/srep11459 (PMC4477208; doi:10.1038/srep11459)
Supplement: Supplementary Information [file srep11459-s1.xls]

## Sheet: endeavour_results
Gene	Symbol	Description	Global prioritization score	P-value	Rank ratio
ENSG00000168036	CTNNB1	Catenin beta-1 (Beta-catenin). [Source:Uniprot/SWISSPROT;Acc:P35222]	1	5.62e-10	0.00291
ENSG00000166949	SMAD3	Mothers against decapentaplegic homolog 3 (SMAD 3) (Mothers against DPP homolog 3) (Mad3) (hMAD-3) (JV15-2) (hSMAD3). [Source:Uniprot/SWISSPROT;Acc:P84022]	2	7.17e-10	0.00581
ENSG00000100644	HIF1A	Hypoxia-inducible factor 1 alpha (HIF-1 alpha) (HIF1 alpha) (ARNT- interacting protein) (Member of PAS protein 1) (Basic-helix-loop- helix-PAS protein MOP1). [Source:Uniprot/SWISSPROT;Acc:Q16665]	3	3.34e-09	0.00872
ENSG00000105329	TGFB1	Transforming growth factor beta-1 precursor (TGF-beta-1) [Contains: Latency-associated peptide (LAP)]. [Source:Uniprot/SWISSPROT;Acc:P01137]	4	8.9e-09	0.0116
ENSG00000169554	ZEB2	Zinc finger homeobox protein 1b (Smad-interacting protein 1) (SMADIP1). [Source:Uniprot/SWISSPROT;Acc:O60315]	5	1.06e-08	0.0145
ENSG00000146648	EGFR	Epidermal growth factor receptor precursor (EC 2.7.10.1) (Receptor tyrosine-protein kinase ErbB-1). [Source:Uniprot/SWISSPROT;Acc:P00533]	6	2.41e-08	0.0174
ENSG00000039068	CDH1	Epithelial-cadherin precursor (E-cadherin) (Uvomorulin) (Cadherin-1) (CAM 120/80) (CD324 antigen) [Contains: E-Cad/CTF1; E-Cad/CTF2; E- Cad/CTF3]. [Source:Uniprot/SWISSPROT;Acc:P12830]	7	4.24e-08	0.0203
ENSG00000166333	ILK	Integrin-linked protein kinase (EC 2.7.11.1) (ILK-1) (ILK-2) (59 kDa serine/threonine-protein kinase) (p59ILK). [Source:Uniprot/SWISSPROT;Acc:Q13418]	8	5.13e-07	0.0233
ENSG00000148516	ZEB1	Transcription factor 8 (NIL-2-A zinc finger protein) (Negative regulator of IL2). [Source:Uniprot/SWISSPROT;Acc:P37275]	9	1.04e-06	0.0262
ENSG00000122691	TWIST1	Twist-related protein 1 (H-twist). [Source:Uniprot/SWISSPROT;Acc:Q15672]	10	7.58e-06	0.0291
ENSG00000019549	SNAI2	Zinc finger protein SLUG (Neural crest transcription factor Slug) (Snail homolog 2). [Source:Uniprot/SWISSPROT;Acc:O43623]	11	8.77e-06	0.032
ENSG00000116016	EPAS1	Endothelial PAS domain-containing protein 1 (EPAS-1) (Member of PAS protein 2) (Basic-helix-loop-helix-PAS protein MOP2) (Hypoxia- inducible factor 2 alpha) (HIF-2 alpha) (HIF2 alpha) (HIF-1 alpha-like factor) (HLF). [Source:Uniprot/SWISSPROT;Acc:Q99814]	12	2.11e-05	0.0349
ENSG00000175387	SMAD2	Mothers against decapentaplegic homolog 2 (SMAD 2) (Mothers against DPP homolog 2) (Mad-related protein 2) (hMAD-2) (JV18-1) (hSMAD2). [Source:Uniprot/SWISSPROT;Acc:Q15796]	13	2.59e-05	0.0378
ENSG00000124216	SNAI1	Zinc finger protein SNAI1 (Protein snail homolog) (Protein sna). [Source:Uniprot/SWISSPROT;Acc:O95863]	14	0.000157	0.0407
ENSG00000141646	SMAD4	Mothers against decapentaplegic homolog 4 (SMAD 4) (Mothers against DPP homolog 4) (Deletion target in pancreatic carcinoma 4) (hSMAD4). [Source:Uniprot/SWISSPROT;Acc:Q13485]	15	0.000247	0.0436
ENSG00000140443	IGF1R	Insulin-like growth factor 1 receptor precursor (EC 2.7.10.1) (Insulin-like growth factor I receptor) (IGF-I receptor) (CD221 antigen) [Contains: Insulin-like growth factor 1 receptor alpha chain; Insulin-like growth factor 1 receptor beta chain]. [Source:Uniprot/SWISSPROT;Acc:P08069]	16	0.000723	0.0465
ENSG00000141736	ERBB2	Receptor tyrosine-protein kinase erbB-2 precursor (EC 2.7.10.1) (p185erbB2) (C-erbB-2) (NEU proto-oncogene) (Tyrosine kinase-type cell surface receptor HER2) (MLN 19) (CD340 antigen). [Source:Uniprot/SWISSPROT;Acc:P04626]	17	0.000819	0.0494
ENSG00000105976	MET	Hepatocyte growth factor receptor precursor (EC 2.7.10.1) (HGF receptor) (Scatter factor receptor) (SF receptor) (HGF/SF receptor) (Met proto-oncogene tyrosine kinase) (c-Met). [Source:Uniprot/SWISSPROT;Acc:P08581]	18	0.00133	0.0523
ENSG00000142208	AKT1	RAC-alpha serine/threonine-protein kinase (EC 2.7.11.1) (RAC-PK-alpha) (Protein kinase B) (PKB) (C-AKT). [Source:Uniprot/SWISSPROT;Acc:P31749]	19	0.00191	0.0552
ENSG00000101665	SMAD7	Mothers against decapentaplegic homolog 7 (SMAD 7) (Mothers against DPP homolog 7) (Smad7) (hSMAD7). [Source:Uniprot/SWISSPROT;Acc:O15105]	20	0.00313	0.0581
ENSG00000198561	CTNND1|TXNDC14	Catenin delta-1 (p120 catenin) (p120(ctn)) (Cadherin-associated Src substrate) (CAS) (p120(cas)). [Source:Uniprot/SWISSPROT;Acc:O60716]	21	0.00497	0.061
ENSG00000109320	NFKB1	Nuclear factor NF-kappa-B p105 subunit (DNA-binding factor KBF1) (EBP- 1) [Contains: Nuclear factor NF-kappa-B p50 subunit]. [Source:Uniprot/SWISSPROT;Acc:P19838]	22	0.00525	0.064
ENSG00000130702	LAMA5	Laminin subunit alpha-5 precursor. [Source:Uniprot/SWISSPROT;Acc:O15230]	23	0.00543	0.0669
ENSG00000178585	CTNNBIP1	Beta-catenin-interacting protein 1 (Inhibitor of beta-catenin and Tcf- 4). [Source:Uniprot/SWISSPROT;Acc:Q9NSA3]	24	0.00659	0.0698
ENSG00000168610	STAT3	Signal transducer and activator of transcription 3 (Acute-phase response factor). [Source:Uniprot/SWISSPROT;Acc:P40763]	25	0.00668	0.0727
ENSG00000103653	CSK	Tyrosine-protein kinase CSK (EC 2.7.10.2) (C-SRC kinase) (Protein- tyrosine kinase CYL). [Source:Uniprot/SWISSPROT;Acc:P41240]	26	0.00675	0.0756
ENSG00000170558	CDH2	Cadherin-2 precursor (Neural-cadherin) (N-cadherin) (CD325 antigen) (CDw325). [Source:Uniprot/SWISSPROT;Acc:P19022]	27	0.00737	0.0785
ENSG00000196628	TCF4	Transcription factor 4 (Immunoglobulin transcription factor 2) (ITF-2) (SL3-3 enhancer factor 2) (SEF-2). [Source:Uniprot/SWISSPROT;Acc:P15884]	28	0.0075	0.0814
ENSG00000125398	SOX9	Transcription factor SOX-9. [Source:Uniprot/SWISSPROT;Acc:P48436]	29	0.00805	0.0843
ENSG00000103126	AXIN1	Axin-1 (Axis inhibition protein 1) (hAxin). [Source:Uniprot/SWISSPROT;Acc:O15169]	30	0.00905	0.0872
ENSG00000132470	ITGB4	Integrin beta-4 precursor (GP150) (CD104 antigen). [Source:Uniprot/SWISSPROT;Acc:P16144]	31	0.00925	0.0901
ENSG00000100811	YY1	Transcriptional repressor protein YY1 (Yin and yang 1) (YY-1) (Delta transcription factor) (NF-E1). [Source:Uniprot/SWISSPROT;Acc:P25490]	32	0.01	0.093
ENSG00000119699	TGFB3	Transforming growth factor beta-3 precursor (TGF-beta-3). [Source:Uniprot/SWISSPROT;Acc:P10600]	33	0.0101	0.0959
ENSG00000115170	ACVR1	Activin receptor type-1 precursor (EC 2.7.11.30) (Activin receptor type I) (ACTR-I) (Serine/threonine-protein kinase receptor R1) (SKR1) (Activin receptor-like kinase 2) (ALK-2) (TGF-B superfamily receptor type I) (TSR-I). [Source:Uniprot/SWISSPROT;Acc:Q04771]	34	0.0101	0.0988
ENSG00000136826	KLF4	Krueppel-like factor 4 (Epithelial zinc-finger protein EZF) (Gut- enriched krueppel-like factor). [Source:Uniprot/SWISSPROT;Acc:O43474]	35	0.0113	0.102
ENSG00000112851	ERBB2IP	Protein LAP2 (Erbb2-interacting protein) (Erbin) (Densin-180-like protein). [Source:Uniprot/SWISSPROT;Acc:Q96RT1]	36	0.0124	0.105
ENSG00000185591	SP1	Transcription factor Sp1. [Source:Uniprot/SWISSPROT;Acc:P08047]	37	0.0128	0.108
ENSG00000138798	EGF	Pro-epidermal growth factor precursor (EGF) [Contains: Epidermal growth factor (Urogastrone)]. [Source:Uniprot/SWISSPROT;Acc:P01133]	38	0.0129	0.11
ENSG00000092969	TGFB2	Transforming growth factor beta-2 precursor (TGF-beta-2) (Glioblastoma-derived T-cell suppressor factor) (G-TSF) (BSC-1 cell growth inhibitor) (Polyergin) (Cetermin). [Source:Uniprot/SWISSPROT;Acc:P61812]	39	0.0133	0.113
ENSG00000056345	ITGB3	Integrin beta-3 precursor (Platelet membrane glycoprotein IIIa) (GPIIIa) (CD61 antigen). [Source:Uniprot/SWISSPROT;Acc:P05106]	40	0.0146	0.116
ENSG00000067082	KLF6	Krueppel-like factor 6 (Core promoter element-binding protein) (B- cell-derived protein 1) (Proto-oncogene BCD1) (Transcription factor Zf9) (GC-rich sites-binding factor GBF). [Source:Uniprot/SWISSPROT;Acc:Q99612]	41	0.0172	0.119
ENSG00000100030	MAPK1	Mitogen-activated protein kinase 1 (EC 2.7.11.24) (Extracellular signal-regulated kinase 2) (ERK-2) (Mitogen-activated protein kinase 2) (MAP kinase 2) (MAPK 2) (p42-MAPK) (ERT1). [Source:Uniprot/SWISSPROT;Acc:P28482]	42	0.0174	0.122
ENSG00000041982	TNC	Tenascin precursor (TN) (Tenascin-C) (TN-C) (Hexabrachion) (Cytotactin) (Neuronectin) (GMEM) (JI) (Myotendinous antigen) (Glioma- associated-extracellular matrix antigen) (GP 150-225). [Source:Uniprot/SWISSPROT;Acc:P24821]	43	0.0179	0.125
ENSG00000184937	WT1	Wilms\' tumor protein (WT33). [Source:Uniprot/SWISSPROT;Acc:P19544]	44	0.0223	0.128
ENSG00000138795	LEF1	Lymphoid enhancer-binding factor 1 (LEF-1) (T cell-specific transcription factor 1-alpha) (TCF1-alpha). [Source:Uniprot/SWISSPROT;Acc:Q9UJU2]	45	0.0223	0.131
ENSG00000141510	TP53	Cellular tumor antigen p53 (Tumor suppressor p53) (Phosphoprotein p53) (Antigen NY-CO-13). [Source:Uniprot/SWISSPROT;Acc:P04637]	46	0.0237	0.134
ENSG00000082701	GSK3B	Glycogen synthase kinase-3 beta (EC 2.7.11.26) (GSK-3 beta). [Source:Uniprot/SWISSPROT;Acc:P49841]	47	0.026	0.137
ENSG00000159263	SIM2	Single-minded homolog 2. [Source:Uniprot/SWISSPROT;Acc:Q14190]	48	0.0283	0.14
ENSG00000174775	HRAS	GTPase HRas precursor (Transforming protein p21) (p21ras) (H-Ras-1) (c-H-ras) (Ha-Ras). [Source:Uniprot/SWISSPROT;Acc:P01112]	49	0.0284	0.142
ENSG00000136997	MYC	Myc proto-oncogene protein (c-Myc) (Transcription factor p64). [Source:Uniprot/SWISSPROT;Acc:P01106]	50	0.0286	0.145
ENSG00000149311	ATM	Serine-protein kinase ATM (EC 2.7.11.1) (Ataxia telangiectasia mutated) (A-T, mutated). [Source:Uniprot/SWISSPROT;Acc:Q13315]	51	0.0298	0.148
ENSG00000121879	PIK3CA	Phosphatidylinositol-4,5-bisphosphate 3-kinase catalytic subunit alpha isoform (EC 2.7.1.153) (PI3-kinase p110 subunit alpha) (PtdIns-3- kinase p110) (PI3K). [Source:Uniprot/SWISSPROT;Acc:P42336]	52	0.0301	0.151
ENSG00000077782	FGFR1	Basic fibroblast growth factor receptor 1 precursor (EC 2.7.10.1) (FGFR-1) (bFGF-R) (Fms-like tyrosine kinase 2) (c-fgr) (CD331 antigen). [Source:Uniprot/SWISSPROT;Acc:P11362]	53	0.0308	0.154
ENSG00000121774	KHDRBS1	KH domain-containing, RNA-binding, signal transduction-associated protein 1 (p21 Ras GTPase-activating protein-associated p62) (GAP- associated tyrosine phosphoprotein p62) (Src-associated in mitosis 68 kDa protein) (Sam68) (p68). [Source:Uniprot/SWISSPROT;Acc:Q07666]	54	0.0342	0.157
ENSG00000115414	FN1	Fibronectin precursor (FN) (Cold-insoluble globulin) (CIG). [Source:Uniprot/SWISSPROT;Acc:P02751]	55	0.0344	0.16
ENSG00000154229	PRKCA	Protein kinase C alpha type (EC 2.7.11.13) (PKC-alpha) (PKC-A). [Source:Uniprot/SWISSPROT;Acc:P17252]	56	0.0349	0.163
ENSG00000120738	EGR1	Early growth response protein 1 (EGR-1) (Krox-24 protein) (Transcription factor Zif268) (Nerve growth factor-induced protein A) (NGFI-A) (Transcription factor ETR103) (Zinc finger protein 225) (AT225). [Source:Uniprot/SWISSPROT;Acc:P18146]	57	0.0363	0.166
ENSG00000112062	MAPK14	Mitogen-activated protein kinase 14 (EC 2.7.11.24) (Mitogen-activated protein kinase p38 alpha) (MAP kinase p38 alpha) (Cytokine suppressive anti-inflammatory drug-binding protein) (CSAID-binding protein) (CSBP) (MAX-interacting protein 2) (MAP kinase MXI [Source:Uniprot/SWISSPROT;Acc:Q16539]	58	0.0369	0.169
ENSG00000167601	AXL	Tyrosine-protein kinase receptor UFO precursor (EC 2.7.10.1) (AXL oncogene). [Source:Uniprot/SWISSPROT;Acc:P30530]	59	0.0396	0.172
ENSG00000071564	TCF3	Transcription factor E2-alpha (Immunoglobulin enhancer-binding factor E12/E47) (Transcription factor 3) (TCF-3) (Immunoglobulin transcription factor 1) (Transcription factor ITF-1) (Kappa-E2-binding factor). [Source:Uniprot/SWISSPROT;Acc:P15923]	60	0.0398	0.174
ENSG00000153071	DAB2	Disabled homolog 2 (Differentially expressed protein 2) (DOC-2). [Source:Uniprot/SWISSPROT;Acc:P98082]	61	0.0427	0.177
ENSG00000157404	KIT	Mast/stem cell growth factor receptor precursor (EC 2.7.10.1) (SCFR) (Proto-oncogene tyrosine-protein kinase Kit) (c-kit) (CD117 antigen). [Source:Uniprot/SWISSPROT;Acc:P10721]	62	0.0428	0.18
ENSG00000091409	ITGA6	Integrin alpha-6 precursor (VLA-6) (CD49f antigen) [Contains: Integrin alpha-6 heavy chain; Integrin alpha-6 light chain]. [Source:Uniprot/SWISSPROT;Acc:P23229]	63	0.0432	0.183
ENSG00000173757	STAT5B	Signal transducer and activator of transcription 5B. [Source:Uniprot/SWISSPROT;Acc:P51692]	64	0.0448	0.186
ENSG00000159692	CTBP1	C-terminal-binding protein 1 (EC 1.1.1.-) (CtBP1). [Source:Uniprot/SWISSPROT;Acc:Q13363]	65	0.0455	0.189
ENSG00000111424	VDR	Vitamin D3 receptor (VDR) (1,25-dihydroxyvitamin D3 receptor). [Source:Uniprot/SWISSPROT;Acc:P11473]	66	0.0456	0.192
ENSG00000150093	ITGB1	Integrin beta-1 precursor (Fibronectin receptor subunit beta) (Integrin VLA-4 subunit beta) (CD29 antigen). [Source:Uniprot/SWISSPROT;Acc:P05556]	67	0.0507	0.195
ENSG00000125845	BMP2	Bone morphogenetic protein 2 precursor (BMP-2) (BMP-2A). [Source:Uniprot/SWISSPROT;Acc:P12643]	68	0.0519	0.198
ENSG00000169398	PTK2	Focal adhesion kinase 1 (EC 2.7.10.2) (FADK 1) (pp125FAK) (Protein- tyrosine kinase 2). [Source:Uniprot/SWISSPROT;Acc:Q05397]	69	0.052	0.201
ENSG00000106799	TGFBR1	TGF-beta receptor type-1 precursor (EC 2.7.11.30) (TGF-beta receptor type I) (TGFR-1) (TGF-beta type I receptor) (Transforming growth factor-beta receptor type I) (TbetaR-I) (Serine/threonine-protein kinase receptor R4) (SKR4) (Activin receptor-like kinas [Source:Uniprot/SWISSPROT;Acc:P36897]	70	0.0536	0.203
ENSG00000115738	ID2	DNA-binding protein inhibitor ID-2 (Inhibitor of DNA binding 2). [Source:Uniprot/SWISSPROT;Acc:Q02363]	71	0.0547	0.206
ENSG00000125968	ID1	DNA-binding protein inhibitor ID-1 (Inhibitor of DNA binding 1). [Source:Uniprot/SWISSPROT;Acc:P41134]	72	0.0557	0.209
ENSG00000066468	FGFR2	Fibroblast growth factor receptor 2 precursor (EC 2.7.10.1) (FGFR-2) (Keratinocyte growth factor receptor 2) (CD332 antigen). [Source:Uniprot/SWISSPROT;Acc:P21802]	73	0.0568	0.212
ENSG00000105974	CAV1	Caveolin-1. [Source:Uniprot/SWISSPROT;Acc:Q03135]	74	0.0611	0.215
ENSG00000132170	PPARG	Peroxisome proliferator-activated receptor gamma (PPAR-gamma). [Source:Uniprot/SWISSPROT;Acc:P37231]	75	0.0626	0.218
ENSG00000169032	MAP2K1	Dual specificity mitogen-activated protein kinase kinase 1 (EC 2.7.12.2) (MAP kinase kinase 1) (MAPKK 1) (ERK activator kinase 1) (MAPK/ERK kinase 1) (MEK1). [Source:Uniprot/SWISSPROT;Acc:Q02750]	76	0.0637	0.221
ENSG00000134250	NOTCH2	Neurogenic locus notch homolog protein 2 precursor (Notch 2) (hN2) [Contains: Notch 2 extracellular truncation; Notch 2 intracellular domain]. [Source:Uniprot/SWISSPROT;Acc:Q04721]	77	0.064	0.224
ENSG00000112658	SRF	Serum response factor (SRF). [Source:Uniprot/SWISSPROT;Acc:P11831]	78	0.0653	0.227
ENSG00000197122	SRC	Proto-oncogene tyrosine-protein kinase Src (EC 2.7.10.2) (p60-Src) (c- Src) (pp60c-src). [Source:Uniprot/SWISSPROT;Acc:P12931]	79	0.0655	0.23
ENSG00000102755	FLT1	Vascular endothelial growth factor receptor 1 precursor (EC 2.7.10.1) (VEGFR-1) (Vascular permeability factor receptor) (Tyrosine-protein kinase receptor FLT) (Flt-1) (Tyrosine-protein kinase FRT) (Fms-like tyrosine kinase 1). [Source:Uniprot/SWISSPROT;Acc:P17948]	80	0.0659	0.233
ENSG00000132155	RAF1	RAF proto-oncogene serine/threonine-protein kinase (EC 2.7.11.1) (Raf- 1) (C-RAF) (cRaf). [Source:Uniprot/SWISSPROT;Acc:P04049]	81	0.0665	0.235
ENSG00000198909	MAP3K3	Mitogen-activated protein kinase kinase kinase 3 (EC 2.7.11.25) (MAPK/ERK kinase kinase 3) (MEK kinase 3) (MEKK 3). [Source:Uniprot/SWISSPROT;Acc:Q99759]	82	0.0668	0.238
ENSG00000135111	TBX3	T-box transcription factor TBX3 (T-box protein 3). [Source:Uniprot/SWISSPROT;Acc:O15119]	83	0.0687	0.241
ENSG00000137693	YAP1	65 kDa Yes-associated protein (YAP65). [Source:Uniprot/SWISSPROT;Acc:P46937]	84	0.0701	0.244
ENSG00000169756	LIMS1	LIM and senescent cell antigen-like-containing domain protein 1 (Particularly interesting new Cys-His protein 1) (PINCH-1) (Renal carcinoma antigen NY-REN-48). [Source:Uniprot/SWISSPROT;Acc:P48059]	85	0.0706	0.247
ENSG00000069702	TGFBR3	TGF-beta receptor type III precursor (TGFR-3) (Transforming growth factor beta receptor III) (Betaglycan). [Source:Uniprot/SWISSPROT;Acc:Q03167]	86	0.0736	0.25
ENSG00000135457	TFCP2	Alpha-globin transcription factor CP2 (Transcription factor LSF) (SAA3 enhancer factor). [Source:Uniprot/SWISSPROT;Acc:Q12800]	87	0.0743	0.253
ENSG00000133961	NUMB	Protein numb homolog (h-Numb) (Protein S171). [Source:Uniprot/SWISSPROT;Acc:P49757]	88	0.0755	0.256
ENSG00000101384	JAG1	Jagged-1 precursor (Jagged1) (hJ1) (CD339 antigen). [Source:Uniprot/SWISSPROT;Acc:P78504]	89	0.0765	0.259
ENSG00000113070	HBEGF	Heparin-binding EGF-like growth factor precursor (HB-EGF) (HBEGF) (Diphtheria toxin receptor) (DT-R). [Source:Uniprot/SWISSPROT;Acc:Q99075]	90	0.0879	0.262
ENSG00000148400	NOTCH1	Neurogenic locus notch homolog protein 1 precursor (Notch 1) (hN1) (Translocation-associated notch protein TAN-1) [Contains: Notch 1 extracellular truncation; Notch 1 intracellular domain]. [Source:Uniprot/SWISSPROT;Acc:P46531]	91	0.0926	0.265
ENSG00000175592	FOSL1	Fos-related antigen 1 (FRA-1). [Source:Uniprot/SWISSPROT;Acc:P15407]	92	0.0938	0.267
ENSG00000171132	PRKCE	Protein kinase C epsilon type (EC 2.7.11.13) (nPKC-epsilon). [Source:Uniprot/SWISSPROT;Acc:Q02156]	93	0.0939	0.27
ENSG00000196712	NF1	Neurofibromin (Neurofibromatosis-related protein NF-1) [Contains: Neurofibromin truncated]. [Source:Uniprot/SWISSPROT;Acc:P21359]	94	0.0996	0.273
ENSG00000026508	CD44	CD44 antigen precursor (Phagocytic glycoprotein I) (PGP-1) (HUTCH-I) (Extracellular matrix receptor-III) (ECMR-III) (GP90 lymphocyte homing/adhesion receptor) (Hermes antigen) (Hyaluronate receptor) (Heparan sulfate proteoglycan) (Epican) (CDw44). [Source:Uniprot/SWISSPROT;Acc:P16070]	95	0.101	0.276
ENSG00000111276	CDKN1B	Cyclin-dependent kinase inhibitor 1B (Cyclin-dependent kinase inhibitor p27) (p27Kip1). [Source:Uniprot/SWISSPROT;Acc:P46527]	96	0.103	0.279
ENSG00000087494	PTHLH	Parathyroid hormone-related protein precursor (PTH-rP) (PTHrP) [Contains: PTHrP[1-36]; PTHrP[38-94]; Osteostatin (PTHrP[107-139])]. [Source:Uniprot/SWISSPROT;Acc:P12272]	97	0.107	0.282
ENSG00000106991	ENG	Endoglin precursor (CD105 antigen). [Source:Uniprot/SWISSPROT;Acc:P17813]	98	0.111	0.285
ENSG00000102882	MAPK3	Mitogen-activated protein kinase 3 (EC 2.7.11.24) (Extracellular signal-regulated kinase 1) (ERK-1) (Insulin-stimulated MAP2 kinase) (MAP kinase 1) (MAPK 1) (p44-ERK1) (ERT2) (p44-MAPK) (Microtubule- associated protein 2 kinase). [Source:Uniprot/SWISSPROT;Acc:P27361]	99	0.111	0.288
ENSG00000198959	TGM2	Protein-glutamine gamma-glutamyltransferase 2 (EC 2.3.2.13) (Tissue transglutaminase) (TGase C) (TGC) (TG(C)) (Transglutaminase-2) (TGase- H). [Source:Uniprot/SWISSPROT;Acc:P21980]	100	0.111	0.291
ENSG00000020633	RUNX3	Runt-related transcription factor 3 (Core-binding factor, alpha 3 subunit) (CBF-alpha 3) (Acute myeloid leukemia 2 protein) (Oncogene AML-2) (Polyomavirus enhancer-binding protein 2 alpha C subunit) (PEBP2-alpha C) (PEA2-alpha C) (SL3-3 enhancer factor 1 [Source:Uniprot/SWISSPROT;Acc:Q13761]	101	0.112	0.294
ENSG00000129514	FOXA1	Hepatocyte nuclear factor 3-alpha (HNF-3A) (Forkhead box protein A1). [Source:Uniprot/SWISSPROT;Acc:P55317]	102	0.115	0.297
ENSG00000087245	MMP2	72 kDa type IV collagenase precursor (EC 3.4.24.24) (72 kDa gelatinase) (Matrix metalloproteinase-2) (MMP-2) (Gelatinase A) (TBE- 1). [Source:Uniprot/SWISSPROT;Acc:P08253]	103	0.118	0.299
ENSG00000126561	STAT5A	Signal transducer and activator of transcription 5A. [Source:Uniprot/SWISSPROT;Acc:P42229]	104	0.119	0.302
ENSG00000078900	TP73	Tumor protein p73 (p53-like transcription factor) (p53-related protein). [Source:Uniprot/SWISSPROT;Acc:O15350]	105	0.12	0.305
ENSG00000169083	AR	Androgen receptor (Dihydrotestosterone receptor). [Source:Uniprot/SWISSPROT;Acc:P10275]	106	0.12	0.308
ENSG00000133703	KRAS	GTPase KRas (K-Ras 2) (Ki-Ras) (c-K-ras) (c-Ki-ras). [Source:Uniprot/SWISSPROT;Acc:P01116]	107	0.122	0.311
ENSG00000065978	YBX1	Nuclease sensitive element-binding protein 1 (Y-box-binding protein 1) (Y-box transcription factor) (YB-1) (CCAAT-binding transcription factor I subunit A) (CBF-A) (Enhancer factor I subunit A) (EFI-A) (DNA-binding protein B) (DBPB). [Source:Uniprot/SWISSPROT;Acc:P67809]	108	0.128	0.314
ENSG00000135341	MAP3K7	Mitogen-activated protein kinase kinase kinase 7 (EC 2.7.11.25) (Transforming growth factor-beta-activated kinase 1) (TGF-beta- activated kinase 1). [Source:Uniprot/SWISSPROT;Acc:O43318]	109	0.129	0.317
ENSG00000081059	TCF7	Transcription factor 7 (T-cell-specific transcription factor 1) (TCF- 1) (T-cell factor 1). [Source:Uniprot/SWISSPROT;Acc:P36402]	110	0.135	0.32
ENSG00000112715	VEGFA	Vascular endothelial growth factor A precursor (VEGF-A) (Vascular permeability factor) (VPF). [Source:Uniprot/SWISSPROT;Acc:P15692]	111	0.136	0.323
ENSG00000107485	GATA3	Trans-acting T-cell-specific transcription factor GATA-3 (GATA-binding factor 3). [Source:Uniprot/SWISSPROT;Acc:P23771]	112	0.136	0.326
ENSG00000101076	HNF4A	Hepatocyte nuclear factor 4-alpha (HNF-4-alpha) (Transcription factor HNF-4) (Transcription factor 14). [Source:Uniprot/SWISSPROT;Acc:P41235]	113	0.136	0.328
ENSG00000135046	ANXA1	Annexin A1 (Annexin I) (Lipocortin I) (Calpactin II) (Chromobindin-9) (p35) (Phospholipase A2 inhibitory protein). [Source:Uniprot/SWISSPROT;Acc:P04083]	114	0.137	0.331
ENSG00000033327	GAB2	GRB2-associated-binding protein 2 (GRB2-associated binder 2) (pp100). [Source:Uniprot/SWISSPROT;Acc:Q9UQC2]	115	0.141	0.334
ENSG00000184363	PKP3	Plakophilin-3. [Source:Uniprot/SWISSPROT;Acc:Q9Y446]	116	0.142	0.337
ENSG00000121068	TBX2	T-box transcription factor TBX2 (T-box protein 2). [Source:Uniprot/SWISSPROT;Acc:Q13207]	117	0.145	0.34
ENSG00000171862	PTEN|PTENP1	Phosphatidylinositol-3,4,5-trisphosphate 3-phosphatase and dual- specificity protein phosphatase PTEN (EC 3.1.3.67) (EC 3.1.3.16) (EC 3.1.3.48) (Phosphatase and tensin homolog) (Mutated in multiple advanced cancers 1). [Source:Uniprot/SWISSPROT;Acc:P60484]	118	0.147	0.343
ENSG00000091831	ESR1	Estrogen receptor (ER) (Estradiol receptor) (ER-alpha). [Source:Uniprot/SWISSPROT;Acc:P03372]	119	0.15	0.346
ENSG00000162733	DDR2	Discoidin domain-containing receptor 2 precursor (EC 2.7.10.1) (Discoidin domain receptor 2) (Receptor protein-tyrosine kinase TKT) (Tyrosine-protein kinase TYRO 10) (Neurotrophic tyrosine kinase, receptor-related 3) (CD167b antigen). [Source:Uniprot/SWISSPROT;Acc:Q16832]	120	0.15	0.349
ENSG00000168646	AXIN2	Axin-2 (Axis inhibition protein 2) (Conductin) (Axin-like protein) (Axil). [Source:Uniprot/SWISSPROT;Acc:Q9Y2T1]	121	0.152	0.352
ENSG00000105722	ERF	ETS domain-containing transcription factor ERF (Ets2 repressor factor). [Source:Uniprot/SWISSPROT;Acc:P50548]	122	0.155	0.355
ENSG00000067900	ROCK1	Rho-associated protein kinase 1 (EC 2.7.11.1) (Rho-associated, coiled- coil-containing protein kinase 1) (p160 ROCK-1) (p160ROCK) (Renal carcinoma antigen NY-REN-35). [Source:Uniprot/SWISSPROT;Acc:Q13464]	123	0.158	0.358
ENSG00000111206	FOXM1	Forkhead box protein M1 (Forkhead-related protein FKHL16) (Hepatocyte nuclear factor 3 forkhead homolog 11) (HNF-3/fork-head homolog 11) (HFH-11) (Winged-helix factor from INS-1 cells) (M-phase phosphoprotein 2) (MPM-2 reactive phosphoprotein 2) (Transcri [Source:Uniprot/SWISSPROT;Acc:Q08050]	124	0.161	0.36
ENSG00000161638	ITGA5	Integrin alpha-5 precursor (Fibronectin receptor subunit alpha) (Integrin alpha-F) (VLA-5) (CD49e antigen) [Contains: Integrin alpha-5 heavy chain; Integrin alpha-5 light chain]. [Source:Uniprot/SWISSPROT;Acc:P08648]	125	0.162	0.363
ENSG00000104447	TRPS1	Zinc finger transcription factor Trps1 (Zinc finger protein GC79) (Tricho-rhino-phalangeal syndrome type I protein). [Source:Uniprot/SWISSPROT;Acc:Q9UHF7]	126	0.166	0.366
ENSG00000204490	TNF	Tumor necrosis factor precursor (TNF-alpha) (Tumor necrosis factor ligand superfamily member 2) (TNF-a) (Cachectin) [Contains: Tumor necrosis factor, membrane form; Tumor necrosis factor, soluble form]. [Source:Uniprot/SWISSPROT;Acc:P01375]	127	0.173	0.369
ENSG00000110330	BIRC2	Baculoviral IAP repeat-containing protein 2 (Inhibitor of apoptosis protein 2) (HIAP2) (HIAP-2) (C-IAP1) (TNFR2-TRAF-signaling complex protein 2) (IAP homolog B) (RING finger protein 48). [Source:Uniprot/SWISSPROT;Acc:Q13490]	128	0.176	0.372
ENSG00000106211	HSPB1	Heat-shock protein beta-1 (HspB1) (Heat shock 27 kDa protein) (HSP 27) (Stress-responsive protein 27) (SRP27) (Estrogen-regulated 24 kDa protein) (28 kDa heat shock protein). [Source:Uniprot/SWISSPROT;Acc:P04792]	129	0.177	0.375
ENSG00000026025	VIM	Vimentin. [Source:Uniprot/SWISSPROT;Acc:P08670]	130	0.178	0.378
ENSG00000120693	SMAD9	Mothers against decapentaplegic homolog 9 (SMAD 9) (Mothers against DPP homolog 9) (Smad9) (Madh6). [Source:Uniprot/SWISSPROT;Acc:O15198]	131	0.178	0.381
ENSG00000148180	GSN	Gelsolin precursor (Actin-depolymerizing factor) (ADF) (Brevin) (AGEL). [Source:Uniprot/SWISSPROT;Acc:P06396]	132	0.18	0.384
ENSG00000108654	DDX5	Probable ATP-dependent RNA helicase DDX5 (EC 3.6.1.-) (DEAD box protein 5) (RNA helicase p68). [Source:Uniprot/SWISSPROT;Acc:P17844]	133	0.18	0.387
ENSG00000118046	STK11	Serine/threonine-protein kinase 11 (EC 2.7.11.1) (Serine/threonine- protein kinase LKB1) (Renal carcinoma antigen NY-REN-19). [Source:Uniprot/SWISSPROT;Acc:Q15831]	134	0.182	0.39
ENSG00000140682	TGFB1I1	androgen receptor coactivator ARA55 isoform 2 [Source:RefSeq_peptide;Acc:NP_057011]	135	0.182	0.392
ENSG00000142871	CYR61	Protein CYR61 precursor (Cysteine-rich, angiogenic inducer, 61) (Insulin-like growth factor-binding protein 10) (Protein GIG1). [Source:Uniprot/SWISSPROT;Acc:O00622]	136	0.183	0.395
ENSG00000121966	CXCR4	C-X-C chemokine receptor type 4 (CXC-R4) (CXCR-4) (Stromal cell- derived factor 1 receptor) (SDF-1 receptor) (Fusin) (Leukocyte-derived seven transmembrane domain receptor) (LESTR) (LCR1) (FB22) (NPYRL) (HM89) (CD184 antigen). [Source:Uniprot/SWISSPROT;Acc:P61073]	137	0.184	0.398
ENSG00000110492	MDK	Midkine precursor (MK) (Neurite outgrowth-promoting protein) (Midgestation and kidney protein) (Amphiregulin-associated protein) (ARAP) (Neurite outgrowth-promoting factor 2). [Source:Uniprot/SWISSPROT;Acc:P21741]	138	0.187	0.401
ENSG00000164078	MST1R	Macrophage-stimulating protein receptor precursor (EC 2.7.10.1) (MSP receptor) (p185-Ron) (CD136 antigen) (CDw136) [Contains: Macrophage- stimulating protein receptor alpha chain; Macrophage-stimulating protein receptor beta chain]. [Source:Uniprot/SWISSPROT;Acc:Q04912]	139	0.193	0.404
ENSG00000038427	VCAN	Versican core protein precursor (Large fibroblast proteoglycan) (Chondroitin sulfate proteoglycan core protein 2) (PG-M) (Glial hyaluronate-binding protein) (GHAP). [Source:Uniprot/SWISSPROT;Acc:P13611]	140	0.194	0.407
ENSG00000134323	MYCN	N-myc proto-oncogene protein. [Source:Uniprot/SWISSPROT;Acc:P04198]	141	0.196	0.41
ENSG00000168283	BMI1	Polycomb complex protein BMI-1 (Polycomb group RING finger protein 4) (RING finger protein 51). [Source:Uniprot/SWISSPROT;Acc:P35226]	142	0.197	0.413
ENSG00000182979	MTA1	Metastasis-associated protein MTA1. [Source:Uniprot/SWISSPROT;Acc:Q13330]	143	0.198	0.416
ENSG00000120149	MSX2	Homeobox protein MSX-2 (Hox-8). [Source:Uniprot/SWISSPROT;Acc:P35548]	144	0.199	0.419
ENSG00000106278	PTPRZ1	Receptor-type tyrosine-protein phosphatase zeta precursor (EC 3.1.3.48) (R-PTP-zeta). [Source:Uniprot/SWISSPROT;Acc:P23471]	145	0.206	0.422
ENSG00000118526	TCF21	Transcription factor 21 (Podocyte-expressed 1) (Pod-1) (Epicardin) (Capsulin). [Source:Uniprot/SWISSPROT;Acc:O43680]	146	0.21	0.424
ENSG00000141905	NFIC	Nuclear factor 1 C-type (Nuclear factor 1/C) (NF1-C) (NFI-C) (NF-I/C) (CCAAT-box-binding transcription factor) (CTF) (TGGCA-binding protein). [Source:Uniprot/SWISSPROT;Acc:P08651]	147	0.218	0.427
ENSG00000149948	HMGA2	high mobility group AT-hook 2 isoform b [Source:RefSeq_peptide;Acc:NP_003475]	148	0.222	0.43
ENSG00000134318	ROCK2	Rho-associated protein kinase 2 (EC 2.7.11.1) (Rho-associated, coiled- coil-containing protein kinase 2) (p164 ROCK-2) (Rho kinase 2). [Source:Uniprot/SWISSPROT;Acc:O75116]	149	0.224	0.433
ENSG00000147065	MSN	Moesin (Membrane-organizing extension spike protein). [Source:Uniprot/SWISSPROT;Acc:P26038]	150	0.229	0.436
ENSG00000157764	BRAF	B-Raf proto-oncogene serine/threonine-protein kinase (EC 2.7.11.1) (p94) (v-Raf murine sarcoma viral oncogene homolog B1). [Source:Uniprot/SWISSPROT;Acc:P15056]	151	0.229	0.439
ENSG00000147889	CDKN2A	Cyclin-dependent kinase inhibitor 2A, isoform 4 (p14ARF) (p19ARF). [Source:Uniprot/SWISSPROT;Acc:Q8N726]	152	0.241	0.442
ENSG00000159840	ZYX	Zyxin (Zyxin-2). [Source:Uniprot/SWISSPROT;Acc:Q15942]	153	0.242	0.445
ENSG00000125378	BMP4	Bone morphogenetic protein 4 precursor (BMP-4) (BMP-2B). [Source:Uniprot/SWISSPROT;Acc:P12644]	154	0.242	0.448
ENSG00000126778	SIX1	Homeobox protein SIX1 (Sine oculis homeobox homolog 1). [Source:Uniprot/SWISSPROT;Acc:Q15475]	155	0.242	0.451
ENSG00000163235	TGFA	Transforming growth factor alpha precursor (TGF-alpha) (EGF-like TGF) (ETGF) (TGF type 1). [Source:Uniprot/SWISSPROT;Acc:P01135]	156	0.252	0.453
ENSG00000198910	L1CAM	Neural cell adhesion molecule L1 precursor (N-CAM L1) (CD171 antigen). [Source:Uniprot/SWISSPROT;Acc:P32004]	157	0.256	0.456
ENSG00000185499	MUC1	Mucin-1 precursor (MUC-1) (Polymorphic epithelial mucin) (PEM) (PEMT) (Episialin) (Tumor-associated mucin) (Carcinoma-associated mucin) (Tumor-associated epithelial membrane antigen) (EMA) (H23AG) (Peanut- reactive urinary mucin) (PUM) (Breast carcinoma-a [Source:Uniprot/SWISSPROT;Acc:P15941]	158	0.259	0.459
ENSG00000196154	S100A4	Protein S100-A4 (S100 calcium-binding protein A4) (Metastasin) (Protein Mts1) (Placental calcium-binding protein) (Calvasculin). [Source:Uniprot/SWISSPROT;Acc:P26447]	159	0.263	0.462
ENSG00000102265	TIMP1	Metalloproteinase inhibitor 1 precursor (TIMP-1) (Erythroid- potentiating activity) (EPA) (Tissue inhibitor of metalloproteinases) (Fibroblast collagenase inhibitor) (Collagenase inhibitor). [Source:Uniprot/SWISSPROT;Acc:P01033]	160	0.266	0.465
ENSG00000156299	TIAM1	T-lymphoma invasion and metastasis-inducing protein 1 (TIAM-1 protein). [Source:Uniprot/SWISSPROT;Acc:Q13009]	161	0.266	0.468
ENSG00000148498	PARD3	Partitioning-defective 3 homolog (PARD-3) (PAR-3) (Atypical PKC isotype-specific-interacting protein) (ASIP) (CTCL tumor antigen se2- 5) (PAR3-alpha). [Source:Uniprot/SWISSPROT;Acc:Q8TEW0]	162	0.268	0.471
ENSG00000187079	TEAD1	Transcriptional enhancer factor TEF-1 (TEA domain family member 1) (TEAD-1) (Protein GT-IIC) (Transcription factor 13) (NTEF-1). [Source:Uniprot/SWISSPROT;Acc:P28347]	163	0.27	0.474
ENSG00000096968	JAK2	Tyrosine-protein kinase JAK2 (EC 2.7.10.2) (Janus kinase 2) (JAK-2). [Source:Uniprot/SWISSPROT;Acc:O60674]	164	0.277	0.477
ENSG00000070018	LRP6	Low-density lipoprotein receptor-related protein 6 precursor. [Source:Uniprot/SWISSPROT;Acc:O75581]	165	0.282	0.48
ENSG00000087586	AURKA	Serine/threonine-protein kinase 6 (EC 2.7.11.1) (Aurora kinase A) (Aurora-A) (Serine/threonine kinase 15) (Aurora/IPL1-related kinase 1) (Aurora-related kinase 1) (hARK1) (Breast-tumor-amplified kinase). [Source:Uniprot/SWISSPROT;Acc:O14965]	166	0.284	0.483
ENSG00000107643	MAPK8	Mitogen-activated protein kinase 8 (EC 2.7.11.24) (Stress-activated protein kinase JNK1) (c-Jun N-terminal kinase 1) (JNK-46). [Source:Uniprot/SWISSPROT;Acc:P45983]	167	0.287	0.485
ENSG00000138685	FGF2	Heparin-binding growth factor 2 precursor (HBGF-2) (Basic fibroblast growth factor) (BFGF) (Prostatropin). [Source:Uniprot/SWISSPROT;Acc:P09038]	168	0.291	0.488
ENSG00000076706	MCAM	Cell surface glycoprotein MUC18 precursor (Melanoma-associated antigen MUC18) (Melanoma cell adhesion molecule) (Melanoma-associated antigen A32) (S-endo 1 endothelial-associated antigen) (Cell surface glycoprotein P1H12) (CD146 antigen). [Source:Uniprot/SWISSPROT;Acc:P43121]	169	0.3	0.491
ENSG00000104419	NDRG1	Protein NDRG1 (N-myc downstream-regulated gene 1 protein) (Differentiation-related gene 1 protein) (DRG-1) (Reducing agents and tunicamycin-responsive protein) (RTP) (Nickel-specific induction protein Cap43) (Rit42). [Source:Uniprot/SWISSPROT;Acc:Q92597]	170	0.303	0.494
ENSG00000177485	ZBTB33	Transcriptional regulator Kaiso (Zinc finger and BTB domain-containing protein 33). [Source:Uniprot/SWISSPROT;Acc:Q86T24]	171	0.304	0.497
ENSG00000189403	HMGB1	High mobility group protein B1 (High mobility group protein 1) (HMG- 1). [Source:Uniprot/SWISSPROT;Acc:P09429]	172	0.307	0.5
ENSG00000067560	RHOA	Transforming protein RhoA precursor (H12). [Source:Uniprot/SWISSPROT;Acc:P61586]	173	0.319	0.503
ENSG00000075891	PAX2	Paired box protein Pax-2. [Source:Uniprot/SWISSPROT;Acc:Q02962]	174	0.326	0.506
ENSG00000152104	PTPN14	Tyrosine-protein phosphatase non-receptor type 14 (EC 3.1.3.48) (Protein-tyrosine phosphatase pez). [Source:Uniprot/SWISSPROT;Acc:Q15678]	175	0.337	0.509
ENSG00000143799	PARP1	Poly [ADP-ribose] polymerase 1 (EC 2.4.2.30) (PARP-1) (ADPRT) (NAD(+) ADP-ribosyltransferase 1) (Poly[ADP-ribose] synthetase 1). [Source:Uniprot/SWISSPROT;Acc:P09874]	176	0.343	0.512
ENSG00000118257	NRP2	Neuropilin-2 precursor (Vascular endothelial cell growth factor 165 receptor 2). [Source:Uniprot/SWISSPROT;Acc:O60462]	177	0.343	0.515
ENSG00000102349	KLF8	Krueppel-like factor 8 (Basic krueppel-like factor 3) (Zinc finger protein 741). [Source:Uniprot/SWISSPROT;Acc:O95600]	178	0.349	0.517
ENSG00000165556	CDX2	Homeobox protein CDX-2 (Caudal-type homeobox protein 2) (CDX-3). [Source:Uniprot/SWISSPROT;Acc:Q99626]	179	0.35	0.52
ENSG00000157450	RNF111	ring finger protein 111 [Source:RefSeq_peptide;Acc:NP_060080]	180	0.353	0.523
ENSG00000164690	SHH	Sonic hedgehog protein precursor (SHH) (HHG-1) [Contains: Sonic hedgehog protein N-product; Sonic hedgehog protein C-product]. [Source:Uniprot/SWISSPROT;Acc:Q15465]	181	0.365	0.526
ENSG00000118523	CTGF	Connective tissue growth factor precursor (Hypertrophic chondrocyte- specific protein 24). [Source:Uniprot/SWISSPROT;Acc:P29279]	182	0.368	0.529
ENSG00000101160	CTSZ	Cathepsin Z precursor (EC 3.4.22.-) (Cathepsin X) (Cathepsin P). [Source:Uniprot/SWISSPROT;Acc:Q9UBR2]	183	0.37	0.532
ENSG00000153807	HOXA10	Homeobox protein Hox-A10 (Hox-1H) (Hox-1.8) (PL). [Source:Uniprot/SWISSPROT;Acc:P31260]	184	0.373	0.535
ENSG00000100603	SNW1	SNW domain-containing protein 1 (Nuclear protein SkiP) (Ski- interacting protein) (Nuclear receptor coactivator NCoA-62). [Source:Uniprot/SWISSPROT;Acc:Q13573]	185	0.392	0.538
ENSG00000118785	SPP1	Osteopontin precursor (Bone sialoprotein-1) (Secreted phosphoprotein 1) (SPP-1) (Urinary stone protein) (Nephropontin) (Uropontin). [Source:Uniprot/SWISSPROT;Acc:P10451]	186	0.4	0.541
ENSG00000171791	BCL2	Apoptosis regulator Bcl-2. [Source:Uniprot/SWISSPROT;Acc:P10415]	187	0.403	0.544
ENSG00000140945	CDH13	Cadherin-13 precursor (Truncated-cadherin) (T-cadherin) (T-cad) (Heart-cadherin) (H-cadherin) (P105). [Source:Uniprot/SWISSPROT;Acc:P55290]	188	0.408	0.547
ENSG00000109072	VTN	Vitronectin precursor (Serum-spreading factor) (S-protein) (V75) [Contains: Vitronectin V65 subunit; Vitronectin V10 subunit; Somatomedin B]. [Source:Uniprot/SWISSPROT;Acc:P04004]	189	0.41	0.549
ENSG00000018408	WWTR1	WW domain-containing transcription regulator protein 1 (Transcriptional coactivator with PDZ-binding motif). [Source:Uniprot/SWISSPROT;Acc:Q9GZV5]	190	0.418	0.552
ENSG00000149269	PAK1	Serine/threonine-protein kinase PAK 1 (EC 2.7.11.1) (p21-activated kinase 1) (PAK-1) (P65-PAK) (Alpha-PAK). [Source:Uniprot/SWISSPROT;Acc:Q13153]	191	0.42	0.555
ENSG00000169071	ROR2	Tyrosine-protein kinase transmembrane receptor ROR2 precursor (EC 2.7.10.1) (Neurotrophic tyrosine kinase, receptor-related 2). [Source:Uniprot/SWISSPROT;Acc:Q01974]	192	0.42	0.558
ENSG00000166484	MAPK7	Mitogen-activated protein kinase 7 (EC 2.7.11.24) (Extracellular signal-regulated kinase 5) (ERK-5) (ERK4) (BMK1 kinase). [Source:Uniprot/SWISSPROT;Acc:Q13164]	193	0.427	0.561
ENSG00000137710	RDX	Radixin. [Source:Uniprot/SWISSPROT;Acc:P35241]	194	0.429	0.564
ENSG00000136238	RAC1	Ras-related C3 botulinum toxin substrate 1 precursor (p21-Rac1) (Ras- like protein TC25) (Cell migration-inducing gene 5 protein). [Source:Uniprot/SWISSPROT;Acc:P63000]	195	0.433	0.567
ENSG00000171940	ZNF217	Zinc finger protein 217. [Source:Uniprot/SWISSPROT;Acc:O75362]	196	0.434	0.57
ENSG00000186765	FSCN2	Fascin-2 (Retinal fascin). [Source:Uniprot/SWISSPROT;Acc:O14926]	197	0.436	0.573
ENSG00000115641	FHL2	Four and a half LIM domains protein 2 (FHL-2) (Skeletal muscle LIM- protein 3) (SLIM 3) (LIM domain protein DRAL). [Source:Uniprot/SWISSPROT;Acc:Q14192]	198	0.437	0.576
ENSG00000112761	WISP3	WNT1-inducible-signaling pathway protein 3 precursor (WISP-3). [Source:Uniprot/SWISSPROT;Acc:O95389]	199	0.438	0.578
ENSG00000140092	FBLN5	Fibulin-5 precursor (FIBL-5) (Developmental arteries and neural crest EGF-like protein) (Dance) (Urine p50 protein) (UP50). [Source:Uniprot/SWISSPROT;Acc:Q9UBX5]	200	0.439	0.581
ENSG00000094631	HDAC6	Histone deacetylase 6 (HD6). [Source:Uniprot/SWISSPROT;Acc:Q9UBN7]	201	0.445	0.584
ENSG00000105723	GSK3A	Glycogen synthase kinase-3 alpha (EC 2.7.11.26) (GSK-3 alpha). [Source:Uniprot/SWISSPROT;Acc:P49840]	202	0.451	0.587
ENSG00000146674	IGFBP3	Insulin-like growth factor-binding protein 3 precursor (IGFBP-3) (IBP- 3) (IGF-binding protein 3). [Source:Uniprot/SWISSPROT;Acc:P17936]	203	0.452	0.59
ENSG00000171345	KRT19	Keratin, type I cytoskeletal 19 (Cytokeratin-19) (CK-19) (Keratin-19) (K19). [Source:Uniprot/SWISSPROT;Acc:P08727]	204	0.454	0.593
ENSG00000100311	PDGFB	Platelet-derived growth factor B chain precursor (PDGF B-chain) (Platelet-derived growth factor beta polypeptide) (PDGF-2) (c-sis) (Becaplermin). [Source:Uniprot/SWISSPROT;Acc:P01127]	205	0.464	0.596
ENSG00000138623	SEMA7A	Semaphorin-7A precursor (Semaphorin L) (Sema L) (Semaphorin K1) (Sema K1) (John-Milton-Hargen human blood group Ag) (JMH blood group antigen) (CD108 antigen) (CDw108). [Source:Uniprot/SWISSPROT;Acc:O75326]	206	0.467	0.599
ENSG00000085511	MAP3K4	Mitogen-activated protein kinase kinase kinase 4 (EC 2.7.11.25) (MAPK/ERK kinase kinase 4) (MEK kinase 4) (MEKK 4) (MAP three kinase 1). [Source:Uniprot/SWISSPROT;Acc:Q9Y6R4]	207	0.467	0.602
ENSG00000057935	MTA3	Metastasis-associated protein MTA3. [Source:Uniprot/SWISSPROT;Acc:Q9BTC8]	208	0.472	0.605
ENSG00000184916	JAG2	Jagged-2 precursor (Jagged2) (HJ2). [Source:Uniprot/SWISSPROT;Acc:Q9Y219]	209	0.474	0.608
ENSG00000115596	WNT6	Protein Wnt-6 precursor. [Source:Uniprot/SWISSPROT;Acc:Q9Y6F9]	210	0.478	0.61
ENSG00000157227	MMP14	Matrix metalloproteinase-14 precursor (EC 3.4.24.80) (MMP-14) (Membrane-type matrix metalloproteinase 1) (MT-MMP 1) (MTMMP1) (Membrane-type-1 matrix metalloproteinase) (MT1-MMP) (MT1MMP) (MMP- X1). [Source:Uniprot/SWISSPROT;Acc:P50281]	211	0.478	0.613
ENSG00000076641	PAG1	Phosphoprotein associated with glycosphingolipid-enriched microdomains 1 (Transmembrane adapter protein PAG) (Csk-binding protein) (Transmembrane phosphoprotein Cbp). [Source:Uniprot/SWISSPROT;Acc:Q9NWQ8]	212	0.48	0.616
ENSG00000114251	WNT5A	Protein Wnt-5a precursor. [Source:Uniprot/SWISSPROT;Acc:P41221]	213	0.485	0.619
ENSG00000105993	DNAJB6	DnaJ homolog subfamily B member 6 (Heat shock protein J2) (HSJ-2) (MSJ-1) (HHDJ1) (MRJ). [Source:Uniprot/SWISSPROT;Acc:O75190]	214	0.488	0.622
ENSG00000080824	HSP90AA1	Heat shock protein HSP 90-alpha (HSP 86) (Renal carcinoma antigen NY- REN-38). [Source:Uniprot/SWISSPROT;Acc:P07900]	215	0.494	0.625
ENSG00000159140	SON	SON protein (SON3) (Negative regulatory element-binding protein) (NRE- binding protein) (DBP-5) (Bax antagonist selected in saccharomyces 1) (BASS1). [Source:Uniprot/SWISSPROT;Acc:P18583]	216	0.495	0.628
ENSG00000004399	PLXND1	Plexin-D1 precursor. [Source:Uniprot/SWISSPROT;Acc:Q9Y4D7]	217	0.495	0.631
ENSG00000073756	PTGS2	Prostaglandin G/H synthase 2 precursor (EC 1.14.99.1) (Cyclooxygenase- 2) (COX-2) (Prostaglandin-endoperoxide synthase 2) (Prostaglandin H2 synthase 2) (PGH synthase 2) (PGHS-2) (PHS II). [Source:Uniprot/SWISSPROT;Acc:P35354]	218	0.5	0.634
ENSG00000137673	MMP7	Matrilysin precursor (EC 3.4.24.23) (Pump-1 protease) (Uterine metalloproteinase) (Matrix metalloproteinase-7) (MMP-7) (Matrin). [Source:Uniprot/SWISSPROT;Acc:P09237]	219	0.501	0.637
ENSG00000135409	AMHR2	Anti-Muellerian hormone type-2 receptor precursor (EC 2.7.11.30) (Anti-Muellerian hormone type II receptor) (AMH type II receptor) (MIS type II receptor) (MISRII) (MRII). [Source:Uniprot/SWISSPROT;Acc:Q16671]	220	0.501	0.64
ENSG00000106462	EZH2	Enhancer of zeste homolog 2 (ENX-1). [Source:Uniprot/SWISSPROT;Acc:Q15910]	221	0.502	0.642
ENSG00000149418	ST14	Suppressor of tumorigenicity protein 14 (EC 3.4.21.109) (Serine protease 14) (Matriptase) (Membrane-type serine protease 1) (MT-SP1) (Prostamin) (Serine protease TADG-15) (Tumor-associated differentially-expressed gene 15 protein). [Source:Uniprot/SWISSPROT;Acc:Q9Y5Y6]	222	0.503	0.645
ENSG00000114346	ECT2	ECT2 protein (Epithelial cell-transforming sequence 2 oncogene). [Source:Uniprot/SWISSPROT;Acc:Q9H8V3]	223	0.513	0.648
ENSG00000183691	NOG	Noggin precursor. [Source:Uniprot/SWISSPROT;Acc:Q13253]	224	0.517	0.651
ENSG00000157077	ZFYVE9	Zinc finger FYVE domain-containing protein 9 (Mothers against decapentaplegic homolog-interacting protein) (Madh-interacting protein) (Smad anchor for receptor activation) (Receptor activation anchor) (hSARA) (Novel serine protease) (NSP). [Source:Uniprot/SWISSPROT;Acc:O95405]	225	0.519	0.654
ENSG00000186260	MKL2	MKL/myocardin-like protein 2 (Myocardin-related transcription factor B) (MRTF-B) (Megakaryoblastic leukemia 2). [Source:Uniprot/SWISSPROT;Acc:Q9ULH7]	226	0.524	0.657
ENSG00000164379	FOXQ1	Forkhead box protein Q1 (Hepatocyte nuclear factor 3 forkhead homolog 1) (HNF-3/forkhead-like protein 1) (HFH-1). [Source:Uniprot/SWISSPROT;Acc:Q9C009]	227	0.526	0.66
ENSG00000175832	ETV4	ETS translocation variant 4 (Adenovirus E1A enhancer-binding protein) (E1A-F). [Source:Uniprot/SWISSPROT;Acc:P43268]	228	0.536	0.663
ENSG00000189143	CLDN4	Claudin-4 (Clostridium perfringens enterotoxin receptor) (CPE- receptor) (CPE-R) (Williams-Beuren syndrome chromosome region 8 protein). [Source:Uniprot/SWISSPROT;Acc:O14493]	229	0.537	0.666
ENSG00000127445	PIN1	Peptidyl-prolyl cis-trans isomerase NIMA-interacting 1 (EC 5.2.1.8) (Rotamase Pin1) (PPIase Pin1). [Source:Uniprot/SWISSPROT;Acc:Q13526]	230	0.538	0.669
ENSG00000125084	WNT1	Proto-oncogene protein Wnt-1 precursor. [Source:Uniprot/SWISSPROT;Acc:P04628]	231	0.547	0.672
ENSG00000113083	LOX	Protein-lysine 6-oxidase precursor (EC 1.4.3.13) (Lysyl oxidase). [Source:Uniprot/SWISSPROT;Acc:P28300]	232	0.559	0.674
ENSG00000050405	LIMA1	LIM domain and actin-binding protein 1 (Epithelial protein lost in neoplasm). [Source:Uniprot/SWISSPROT;Acc:Q9UHB6]	233	0.567	0.677
ENSG00000164120	HPGD	15-hydroxyprostaglandin dehydrogenase [NAD+] (EC 1.1.1.141) (PGDH) (Prostaglandin dehydrogenase 1). [Source:Uniprot/SWISSPROT;Acc:P15428]	234	0.567	0.68
ENSG00000151617	EDNRA	Endothelin-1 receptor precursor (Endothelin A receptor) (ET-A) (hET- AR) (ETA-R). [Source:Uniprot/SWISSPROT;Acc:P25101]	235	0.572	0.683
ENSG00000163828	TDGF1|TDGF3	Teratocarcinoma-derived growth factor 1 precursor (Epidermal growth factor-like cripto protein CR1) (Cripto-1 growth factor) (CRGF). [Source:Uniprot/SWISSPROT;Acc:P13385]	236	0.572	0.686
ENSG00000120087	HOXB7	Homeobox protein Hox-B7 (Hox-2C) (HHO.C1). [Source:Uniprot/SWISSPROT;Acc:P09629]	237	0.573	0.689
ENSG00000115109	EPB41L5	Band 4.1-like protein 5. [Source:Uniprot/SWISSPROT;Acc:Q9HCM4]	238	0.573	0.692
ENSG00000112312	GMNN	Geminin. [Source:Uniprot/SWISSPROT;Acc:O75496]	239	0.58	0.695
ENSG00000011422	PLAUR	Urokinase plasminogen activator surface receptor precursor (uPAR) (U- PAR) (Monocyte activation antigen Mo3) (CD87 antigen). [Source:Uniprot/SWISSPROT;Acc:Q03405]	240	0.597	0.698
ENSG00000164924	YWHAZ	14-3-3 protein zeta/delta (Protein kinase C inhibitor protein 1) (KCIP-1). [Source:Uniprot/SWISSPROT;Acc:P63104]	241	0.604	0.701
ENSG00000170381	SEMA3E	Semaphorin-3E precursor. [Source:Uniprot/SWISSPROT;Acc:O15041]	242	0.616	0.703
ENSG00000100985	MMP9	Matrix metalloproteinase-9 precursor (EC 3.4.24.35) (MMP-9) (92 kDa type IV collagenase) (92 kDa gelatinase) (Gelatinase B) (GELB) [Contains: 67 kDa matrix metalloproteinase-9; 82 kDa matrix metalloproteinase-9]. [Source:Uniprot/SWISSPROT;Acc:P14780]	243	0.63	0.706
ENSG00000139289	PHLDA1	Pleckstrin homology-like domain family A member 1 (T-cell death- associated gene 51 protein) (Apoptosis-associated nuclear protein) (Proline- and histidine-rich protein) (Proline- and glutamine-rich protein) (PQ-rich protein). [Source:Uniprot/SWISSPROT;Acc:Q8WV24]	244	0.63	0.709
ENSG00000101144	BMP7	Bone morphogenetic protein 7 precursor (BMP-7) (Osteogenic protein 1) (OP-1) (Eptotermin alfa). [Source:Uniprot/SWISSPROT;Acc:P18075]	245	0.631	0.712
ENSG00000125538	IL1B	Interleukin-1 beta precursor (IL-1 beta) (Catabolin). [Source:Uniprot/SWISSPROT;Acc:P01584]	246	0.634	0.715
ENSG00000151694	ADAM17	ADAM 17 precursor (EC 3.4.24.86) (A disintegrin and metalloproteinase domain 17) (TNF-alpha-converting enzyme) (TNF-alpha convertase) (Snake venom-like protease) (CD156b antigen). [Source:Uniprot/SWISSPROT;Acc:P78536]	247	0.637	0.718
ENSG00000138835	RGS3	Regulator of G-protein signaling 3 (RGS3) (RGP3). [Source:Uniprot/SWISSPROT;Acc:P49796]	248	0.641	0.721
ENSG00000105894	PTN	Pleiotrophin precursor (PTN) (Heparin-binding growth-associated molecule) (HB-GAM) (Heparin-binding growth factor 8) (HBGF-8) (Osteoblast-specific factor 1) (OSF-1) (Heparin-binding neurite outgrowth-promoting factor 1) (HBNF-1) (Heparin-binding brain mit [Source:Uniprot/SWISSPROT;Acc:P21246]	249	0.643	0.724
ENSG00000154342	WNT3A	Protein Wnt-3a precursor. [Source:Uniprot/SWISSPROT;Acc:P56704]	250	0.644	0.727
ENSG00000166825	ANPEP	Aminopeptidase N (EC 3.4.11.2) (hAPN) (Alanyl aminopeptidase) (Microsomal aminopeptidase) (Aminopeptidase M) (gp150) (Myeloid plasma membrane glycoprotein CD13) (CD13 antigen). [Source:Uniprot/SWISSPROT;Acc:P15144]	251	0.649	0.73
ENSG00000166923	GREM1	Gremlin-1 precursor (Cysteine knot superfamily 1, BMP antagonist 1) (Increased in high glucose protein 2) (IHG-2) (Down-regulated in Mos- transformed cells protein) (Proliferation-inducing gene 2 protein) (DAN domain family member 2). [Source:Uniprot/SWISSPROT;Acc:O60565]	252	0.654	0.733
ENSG00000143787	LEFTY1	Left-right determination factor 1 precursor (Protein lefty-1) (Left- right determination factor B) (Protein lefty-B). [Source:Uniprot/SWISSPROT;Acc:O75610]	253	0.657	0.735
ENSG00000133110	POSTN	Periostin precursor (PN) (Osteoblast-specific factor 2) (OSF-2). [Source:Uniprot/SWISSPROT;Acc:Q15063]	254	0.657	0.738
ENSG00000107562	CXCL12	Stromal cell-derived factor 1 precursor (SDF-1) (CXCL12) (Pre-B cell growth-stimulating factor) (PBSF) (hIRH) [Contains: SDF-1-beta(3-72); SDF-1-alpha(3-67)]. [Source:Uniprot/SWISSPROT;Acc:P48061]	255	0.662	0.741
ENSG00000162736	NCSTN	Nicastrin precursor. [Source:Uniprot/SWISSPROT;Acc:Q92542]	256	0.666	0.744
ENSG00000196730	DAPK1	Death-associated protein kinase 1 (EC 2.7.11.1) (DAP kinase 1). [Source:Uniprot/SWISSPROT;Acc:P53355]	257	0.676	0.747
ENSG00000120885	CLU	Clusterin precursor (Complement-associated protein SP-40,40) (Complement cytolysis inhibitor) (CLI) (NA1/NA2) (Apolipoprotein J) (Apo-J) (Testosterone-repressed prostate message 2) (TRPM-2) [Contains: Clusterin beta chain (ApoJalpha) (Complement cytolysis [Source:Uniprot/SWISSPROT;Acc:P10909]	258	0.683	0.75
ENSG00000204531	POU5F1|POU5F1P1	POU domain, class 5, transcription factor 1 (Octamer-binding transcription factor 3) (Oct-3) (Oct-4). [Source:Uniprot/SWISSPROT;Acc:Q01860]	259	0.684	0.753
ENSG00000101680	LAMA1	Laminin subunit alpha-1 precursor (Laminin A chain). [Source:Uniprot/SWISSPROT;Acc:P25391]	260	0.701	0.756
ENSG00000131023	LATS1	Serine/threonine-protein kinase LATS1 (EC 2.7.11.1) (Large tumor suppressor homolog 1) (WARTS protein kinase) (h-warts). [Source:Uniprot/SWISSPROT;Acc:O95835]	261	0.702	0.759
ENSG00000180900	SCRIB	Protein LAP4 (Protein scribble homolog) (hScrib). [Source:Uniprot/SWISSPROT;Acc:Q14160]	262	0.711	0.762
ENSG00000007062	PROM1	Prominin-1 precursor (Prominin-like protein 1) (Antigen AC133) (CD133 antigen). [Source:Uniprot/SWISSPROT;Acc:O43490]	263	0.712	0.765
ENSG00000130427	EPO	Erythropoietin precursor (Epoetin). [Source:Uniprot/SWISSPROT;Acc:P01588]	264	0.717	0.767
ENSG00000054598	FOXC1	Forkhead box protein C1 (Forkhead-related protein FKHL7) (Forkhead- related transcription factor 3) (FREAC-3). [Source:Uniprot/SWISSPROT;Acc:Q12948]	265	0.724	0.77
ENSG00000100292	HMOX1	Heme oxygenase 1 (EC 1.14.99.3) (HO-1). [Source:Uniprot/SWISSPROT;Acc:P09601]	266	0.728	0.773
ENSG00000161921	CXCL16	Small inducible cytokine B16 precursor (Transmembrane chemokine CXCL16) (SR-PSOX) (Scavenger receptor for phosphatidylserine and oxidized low density lipoprotein). [Source:Uniprot/SWISSPROT;Acc:Q9H2A7]	267	0.733	0.776
ENSG00000113578	FGF1	Heparin-binding growth factor 1 precursor (HBGF-1) (Acidic fibroblast growth factor) (aFGF) (Beta-endothelial cell growth factor) (ECGF- beta). [Source:Uniprot/SWISSPROT;Acc:P05230]	268	0.739	0.779
ENSG00000204435	CSNK2B|LY6G5B	Casein kinase II subunit beta (CK II beta) (Phosvitin) (G5a). [Source:Uniprot/SWISSPROT;Acc:P67870]	269	0.742	0.782
ENSG00000170727	BOP1	Ribosome biogenesis protein BOP1 (Block of proliferation 1 protein). [Source:Uniprot/SWISSPROT;Acc:Q14137]	270	0.743	0.785
ENSG00000078401	EDN1	Endothelin-1 precursor (Preproendothelin-1) (PPET1) [Contains: Endothelin-1 (ET-1); Big endothelin-1]. [Source:Uniprot/SWISSPROT;Acc:P05305]	271	0.744	0.788
ENSG00000108813	DLX4	Homeobox protein DLX-4 (DLX-7) (DLX-8) (Beta protein 1). [Source:Uniprot/SWISSPROT;Acc:Q92988]	272	0.749	0.791
ENSG00000149968	MMP3	Stromelysin-1 precursor (EC 3.4.24.17) (Matrix metalloproteinase-3) (MMP-3) (Transin-1) (SL-1). [Source:Uniprot/SWISSPROT;Acc:P08254]	273	0.754	0.794
ENSG00000134013	LOXL2	Lysyl oxidase homolog 2 precursor (EC 1.4.3.-) (Lysyl oxidase-like protein 2) (Lysyl oxidase-related protein 2) (Lysyl oxidase-related protein WS9-14). [Source:Uniprot/SWISSPROT;Acc:Q9Y4K0]	274	0.757	0.797
ENSG00000019991	HGF	Hepatocyte growth factor precursor (Scatter factor) (SF) (Hepatopoeitin-A) [Contains: Hepatocyte growth factor alpha chain; Hepatocyte growth factor beta chain]. [Source:Uniprot/SWISSPROT;Acc:P14210]	275	0.761	0.799
ENSG00000075618	FSCN1	Fascin (Singed-like protein) (55 kDa actin-bundling protein) (p55). [Source:Uniprot/SWISSPROT;Acc:Q16658]	276	0.761	0.802
ENSG00000120265	PCMT1	Protein-L-isoaspartate(D-aspartate) O-methyltransferase (EC 2.1.1.77) (Protein-beta-aspartate methyltransferase) (PIMT) (Protein L- isoaspartyl/D-aspartyl methyltransferase) (L-isoaspartyl protein carboxyl methyltransferase). [Source:Uniprot/SWISSPROT;Acc:P22061]	277	0.762	0.805
ENSG00000160712	IL6R	Interleukin-6 receptor alpha chain precursor (IL-6R-alpha) (IL-6R 1) (Membrane glycoprotein 80) (gp80) (CD126 antigen). [Source:Uniprot/SWISSPROT;Acc:P08887]	278	0.769	0.808
ENSG00000163347	CLDN1	Claudin-1 (Senescence-associated epithelial membrane protein). [Source:Uniprot/SWISSPROT;Acc:O95832]	279	0.771	0.811
ENSG00000174697	LEP	Leptin precursor (Obesity factor) (Obese protein). [Source:Uniprot/SWISSPROT;Acc:P41159]	280	0.782	0.814
ENSG00000168758	SEMA4C	Semaphorin-4C precursor. [Source:Uniprot/SWISSPROT;Acc:Q9C0C4]	281	0.787	0.817
ENSG00000147649	MTDH	Protein LYRIC (Lysine-rich CEACAM1 co-isolated protein) (3D3/lyric) (Metastasis adhesion protein) (Metadherin) (Astrocyte elevated gene-1 protein) (AEG-1). [Source:Uniprot/SWISSPROT;Acc:Q86UE4]	282	0.79	0.82
ENSG00000052344	PRSS8	Prostasin precursor (EC 3.4.21.-) (Serine protease 8) [Contains: Prostasin light chain; Prostasin heavy chain]. [Source:Uniprot/SWISSPROT;Acc:Q16651]	283	0.803	0.823
ENSG00000137745	MMP13	Collagenase 3 precursor (EC 3.4.24.-) (Matrix metalloproteinase-13) (MMP-13). [Source:Uniprot/SWISSPROT;Acc:P45452]	284	0.803	0.826
ENSG00000170293	CMTM8	CKLF-like MARVEL transmembrane domain-containing protein 8 (Chemokine- like factor superfamily member 8). [Source:Uniprot/SWISSPROT;Acc:Q8IZV2]	285	0.806	0.828
ENSG00000133116	KL	Klotho precursor (EC 3.2.1.31) [Contains: Klotho peptide]. [Source:Uniprot/SWISSPROT;Acc:Q9UEF7]	286	0.816	0.831
ENSG00000117289	TXNIP	Thioredoxin-interacting protein (Vitamin D3 up-regulated protein 1) (Thioredoxin-binding protein 2). [Source:Uniprot/SWISSPROT;Acc:Q9H3M7]	287	0.818	0.834
ENSG00000170689	HOXB9	Homeobox protein Hox-B9 (Hox-2E) (Hox-2.5). [Source:Uniprot/SWISSPROT;Acc:P17482]	288	0.818	0.837
ENSG00000142484	TM4SF5	Transmembrane 4 L6 family member 5 (Tetraspan transmembrane protein L6H). [Source:Uniprot/SWISSPROT;Acc:O14894]	289	0.819	0.84
ENSG00000164532	TBX20	T-box transcription factor TBX20 (T-box protein 20). [Source:Uniprot/SWISSPROT;Acc:Q9UMR3]	290	0.823	0.843
ENSG00000171812	COL8A2	Collagen alpha-2(VIII) chain precursor (Endothelial collagen). [Source:Uniprot/SWISSPROT;Acc:P25067]	291	0.829	0.846
ENSG00000124466	LYPD3	Ly6/PLAUR domain-containing protein 3 precursor (GPI-anchored metastasis-associated protein C4.4A homolog) (Matrigel-induced gene C4 protein) (MIG-C4). [Source:Uniprot/SWISSPROT;Acc:O95274]	292	0.83	0.849
ENSG00000145113	MUC4	Mucin-4 precursor (Pancreatic adenocarcinoma mucin) (Testis mucin) (Ascites sialoglycoprotein) (ASGP) (Tracheobronchial mucin) [Contains: Mucin-4 alpha chain (Ascites sialoglycoprotein 1) (ASGP-1); Mucin-4 beta chain (Ascites sialoglycoprotein 2) (ASGP-2) [Source:Uniprot/SWISSPROT;Acc:Q99102]	293	0.831	0.852
ENSG00000162775	MKL1|RBM15	Putative RNA-binding protein 15 (RNA-binding motif protein 15) (One- twenty two protein). [Source:Uniprot/SWISSPROT;Acc:Q96T37]	294	0.832	0.855
ENSG00000171552	BCL2L1	Apoptosis regulator Bcl-X (Bcl-2-like 1 protein). [Source:Uniprot/SWISSPROT;Acc:Q07817]	295	0.837	0.858
ENSG00000141424	SLC39A6	Zinc transporter SLC39A6 precursor (Solute carrier family 39 member 6) (Estrogen-regulated protein LIV-1). [Source:Uniprot/SWISSPROT;Acc:Q13433]	296	0.847	0.86
ENSG00000115884	SDC1	Syndecan-1 precursor (SYND1) (CD138 antigen). [Source:Uniprot/SWISSPROT;Acc:P18827]	297	0.854	0.863
ENSG00000143321	HDGF	Hepatoma-derived growth factor (HDGF) (High-mobility group protein 1- like 2) (HMG-1L2). [Source:Uniprot/SWISSPROT;Acc:P51858]	298	0.855	0.866
ENSG00000137960	GIPC2	PDZ domain-containing protein GIPC2. [Source:Uniprot/SWISSPROT;Acc:Q8TF65]	299	0.858	0.869
ENSG00000179222	MAGED1	Melanoma-associated antigen D1 (MAGE-D1 antigen) (Neurotrophin receptor-interacting MAGE homolog) (MAGE tumor antigen CCF). [Source:Uniprot/SWISSPROT;Acc:Q9Y5V3]	300	0.864	0.872
ENSG00000050426	LETMD1	LETM1 domain containing 1 isoform 1 [Source:RefSeq_peptide;Acc:NP_056231]	301	0.872	0.875
ENSG00000197822	OCLN	Occludin. [Source:Uniprot/SWISSPROT;Acc:Q16625]	302	0.872	0.878
ENSG00000176884	GRIN1	Glutamate [NMDA] receptor subunit zeta 1 precursor (N-methyl-D- aspartate receptor subunit NR1). [Source:Uniprot/SWISSPROT;Acc:Q05586]	303	0.873	0.881
ENSG00000150782	IL18	Interleukin-18 precursor (IL-18) (Interferon-gamma-inducing factor) (IFN-gamma-inducing factor) (Interleukin-1 gamma) (IL-1 gamma) (Iboctadekin). [Source:Uniprot/SWISSPROT;Acc:Q14116]	304	0.881	0.884
ENSG00000170606	HSPA4	Heat shock 70 kDa protein 4 (Heat shock 70-related protein APG-2) (HSP70RY). [Source:Uniprot/SWISSPROT;Acc:P34932]	305	0.884	0.887
ENSG00000029993	HMGB3	High mobility group protein B3 (High mobility group protein 4) (HMG-4) (High mobility group protein 2a) (HMG-2a). [Source:Uniprot/SWISSPROT;Acc:O15347]	306	0.887	0.89
ENSG00000173083	HPSE	Heparanase precursor (EC 3.2.-.-) (Heparanase-1) (Hpa1) (Endo- glucoronidase) [Contains: Heparanase 8 kDa subunit; Heparanase 50 kDa subunit]. [Source:Uniprot/SWISSPROT;Acc:Q9Y251]	307	0.901	0.892
ENSG00000115318	LOXL3	Lysyl oxidase homolog 3 precursor (EC 1.4.3.-) (Lysyl oxidase-like protein 3). [Source:Uniprot/SWISSPROT;Acc:P58215]	308	0.908	0.895
ENSG00000169439	SDC2	Syndecan-2 precursor (SYND2) (Fibroglycan) (Heparan sulfate proteoglycan core protein) (HSPG). [Source:Uniprot/SWISSPROT;Acc:P34741]	309	0.912	0.898
ENSG00000144810	COL8A1	Collagen alpha-1(VIII) chain precursor (Endothelial collagen). [Source:Uniprot/SWISSPROT;Acc:P27658]	310	0.912	0.901
ENSG00000163032	VSNL1	Visinin-like protein 1 (VILIP) (Hippocalcin-like protein 3) (HLP3). [Source:Uniprot/SWISSPROT;Acc:P62760]	311	0.914	0.904
ENSG00000137648	TMPRSS4	Transmembrane protease, serine 4 (EC 3.4.21.-) (Membrane-type serine protease 2) (MT-SP2). [Source:Uniprot/SWISSPROT;Acc:Q9NRS4]	312	0.914	0.907
ENSG00000117450	PRDX1	Peroxiredoxin-1 (EC 1.11.1.15) (Thioredoxin peroxidase 2) (Thioredoxin-dependent peroxide reductase 2) (Proliferation-associated gene protein) (PAG) (Natural killer cell-enhancing factor A) (NKEF-A). [Source:Uniprot/SWISSPROT;Acc:Q06830]	313	0.917	0.91
ENSG00000163735	CXCL5	Small inducible cytokine B5 precursor (CXCL5) (Epithelial-derived neutrophil-activating protein 78) (Neutrophil-activating peptide ENA- 78) (ENA-78(1-78)) [Contains: ENA-78(8-78); ENA-78(9-78)]. [Source:Uniprot/SWISSPROT;Acc:P42830]	314	0.923	0.913
ENSG00000178726	THBD	Thrombomodulin precursor (TM) (Fetomodulin) (CD141 antigen). [Source:Uniprot/SWISSPROT;Acc:P07204]	315	0.929	0.916
ENSG00000138413	IDH1	Isocitrate dehydrogenase [NADP] cytoplasmic (EC 1.1.1.42) (Cytosolic NADP-isocitrate dehydrogenase) (Oxalosuccinate decarboxylase) (IDH) (NADP(+)-specific ICDH) (IDP). [Source:Uniprot/SWISSPROT;Acc:O75874]	316	0.94	0.919
ENSG00000196805	SPRR2A	Small proline-rich protein 2A (SPR-2A) (2-1). [Source:Uniprot/SWISSPROT;Acc:P35326]	317	0.945	0.922
ENSG00000183049	CAMK1D	Calcium/calmodulin-dependent protein kinase type 1D (EC 2.7.11.17) (CaM kinase ID) (CaM kinase I delta) (CaMKI-delta) (CaM-KI delta) (CaMKI delta) (Camk1D) (CamKI-like protein kinase) (CKLiK). [Source:Uniprot/SWISSPROT;Acc:Q8IU85]	318	0.945	0.924
ENSG00000148346	LCN2	Neutrophil gelatinase-associated lipocalin precursor (NGAL) (p25) (25 kDa alpha-2-microglobulin-related subunit of MMP-9) (Lipocalin-2) (Oncogene 24p3). [Source:Uniprot/SWISSPROT;Acc:P80188]	319	0.946	0.927
ENSG00000163577	EIF5A2	Eukaryotic translation initiation factor 5A-2 (eIF-5A-2) (eIF-5A2) (Eukaryotic initiation factor 5A isoform 2). [Source:Uniprot/SWISSPROT;Acc:Q9GZV4]	320	0.953	0.93
ENSG00000128886	ELL3	RNA polymerase II elongation factor ELL3. [Source:Uniprot/SWISSPROT;Acc:Q9HB65]	321	0.954	0.933
ENSG00000102760	C13orf15	Response gene to complement 32 protein (RGC-32). [Source:Uniprot/SWISSPROT;Acc:Q9H4X1]	322	0.957	0.936
ENSG00000159228	CBR1	Carbonyl reductase [NADPH] 1 (EC 1.1.1.184) (NADPH-dependent carbonyl reductase 1) (Prostaglandin-E(2) 9-reductase) (EC 1.1.1.189) (Prostaglandin 9-ketoreductase) (15-hydroxyprostaglandin dehydrogenase [NADP+]) (EC 1.1.1.197). [Source:Uniprot/SWISSPROT;Acc:P16152]	323	0.958	0.939
ENSG00000167992	VWCE	von Willebrand factor C and EGF domains [Source:RefSeq_peptide;Acc:NP_689931]	324	0.958	0.942
ENSG00000128268	MGAT3	Beta-1,4-mannosyl-glycoprotein 4-beta-N-acetylglucosaminyltransferase (EC 2.4.1.144) (N-glycosyl-oligosaccharide-glycoprotein N- acetylglucosaminyltransferase III) (N-acetylglucosaminyltransferase III) (GNT-III) (GlcNAc-T III). [Source:Uniprot/SWISSPROT;Acc:Q09327]	325	0.958	0.945
ENSG00000065989	PDE4A	cAMP-specific 3\',5'-cyclic phosphodiesterase 4A (EC 3.1.4.17) (DPDE2) (PDE46). [Source:Uniprot/SWISSPROT;Acc:P27815]	326	0.962	0.948
ENSG00000064205	WISP2	WNT1-inducible-signaling pathway protein 2 precursor (WISP-2) (Connective tissue growth factor-like protein) (CTGF-L) (Connective tissue growth factor-related protein 58). [Source:Uniprot/SWISSPROT;Acc:O76076]	327	0.963	0.951
ENSG00000167755	KLK6	Kallikrein-6 precursor (EC 3.4.21.-) (Protease M) (Neurosin) (Zyme) (SP59) (Serine protease 9) (Serine protease 18). [Source:Uniprot/SWISSPROT;Acc:Q92876]	328	0.965	0.953
ENSG00000198788	MUC2	Mucin-2 precursor (Intestinal mucin-2). [Source:Uniprot/SWISSPROT;Acc:Q02817]	329	0.965	0.956
ENSG00000168484	SFTPC	Pulmonary surfactant-associated protein C precursor (SP-C) (SP5) (Pulmonary surfactant-associated proteolipid SPL(Val)). [Source:Uniprot/SWISSPROT;Acc:P11686]	330	0.966	0.959
ENSG00000185275	CD24|CD24L4	Signal transducer CD24 precursor. [Source:Uniprot/SWISSPROT;Acc:P25063]	331	0.967	0.962
ENSG00000135374	ELF5	ETS-related transcription factor Elf-5 (E74-like factor 5) (Epithelium-specific Ets transcription factor 2) (ESE-2) (Epithelium- restricted ESE-1-related Ets factor). [Source:Uniprot/SWISSPROT;Acc:Q9UKW6]	332	0.974	0.965
ENSG00000120217	CD274	Programmed cell death 1 ligand 1 precursor (Programmed death ligand 1) (PD-L1) (PDCD1 ligand 1) (B7 homolog 1) (B7-H1) (CD274 antigen). [Source:Uniprot/SWISSPROT;Acc:Q9NZQ7]	333	0.982	0.968
ENSG00000173221	GLRX	Glutaredoxin-1 (Thioltransferase-1) (TTase-1). [Source:Uniprot/SWISSPROT;Acc:P35754]	334	0.983	0.971
ENSG00000125430	HS3ST3B1	Heparan sulfate glucosamine 3-O-sulfotransferase 3B1 (EC 2.8.2.30) (Heparan sulfate D-glucosaminyl 3-O-sulfotransferase 3B1) (Heparan sulfate 3-O-sulfotransferase 3B1) (h3-OST-3B). [Source:Uniprot/SWISSPROT;Acc:Q9Y662]	335	0.988	0.974
ENSG00000143473	KCNH1	Potassium voltage-gated channel subfamily H member 1 (Voltage-gated potassium channel subunit Kv10.1) (Ether-a-go-go potassium channel 1) (hEAG1) (h-eag). [Source:Uniprot/SWISSPROT;Acc:O95259]	336	0.989	0.977
ENSG00000181143	MUC16	Mucin-16 (Ovarian carcinoma antigen CA125) (Ovarian cancer related tumor marker CA125) (CA-125). [Source:Uniprot/SWISSPROT;Acc:Q8WXI7]	337	0.989	0.98
ENSG00000162493	PDPN	Podoplanin precursor (Glycoprotein 36) (Gp36) (PA2.26 antigen) (T1A) (T1-alpha) (Aggrus). [Source:Uniprot/SWISSPROT;Acc:Q86YL7]	338	0.991	0.983
ENSG00000170276	HSPB2	Heat-shock protein beta-2 (HspB2) (DMPK-binding protein) (MKBP). [Source:Uniprot/SWISSPROT;Acc:Q16082]	339	0.991	0.985
ENSG00000204305	AGER	Advanced glycosylation end product-specific receptor precursor (Receptor for advanced glycosylation end products). [Source:Uniprot/SWISSPROT;Acc:Q15109]	340	0.991	0.988
ENSG00000182054	IDH2	Isocitrate dehydrogenase [NADP], mitochondrial precursor (EC 1.1.1.42) (Oxalosuccinate decarboxylase) (IDH) (NADP(+)-specific ICDH) (IDP) (ICD-M). [Source:Uniprot/SWISSPROT;Acc:P48735]	341	0.995	0.991
ENSG00000140832	MARVELD3	MARVEL domain-containing protein 3. [Source:Uniprot/SWISSPROT;Acc:Q96A59]	342	0.996	0.994
ENSG00000171004	HS6ST2	Heparan-sulfate 6-O-sulfotransferase 2 (EC 2.8.2.-) (HS6ST-2). [Source:Uniprot/SWISSPROT;Acc:Q96MM7]	343	0.997	0.997
ENSG00000170961	HAS2	Hyaluronan synthase 2 (EC 2.4.1.212) (Hyaluronate synthase 2) (Hyaluronic acid synthase 2) (HA synthase 2). [Source:Uniprot/SWISSPROT;Acc:Q92819]	344	0.997	1
