# Supplementary material for: dbEMT: an epithelial-mesenchymal transition associated gene resource
Source: Sci Rep. 2015 Jun 23;5:11459. doi: 10.1038/srep11459 (PMC4477208; doi:10.1038/srep11459)
Supplement: Supplementary Information [file srep11459-s2.xls]

## Sheet: Sheet1
Cancer Type	Cancer Detail	P-value
BLCA	Bladder Urothelial Carcinoma	0.004
BRCA	Breast Invasive Carcinoma	0
CESC	Cervical Squamous Cell Carcinoma and Endocervical Adenocarcinoma	0.008
COADREAD	Colorectal Adenocarcinoma	0
GBM	Glioblastoma Multiforme	0
HNSC	Head/Neck Carcinoma	0
KIRC	Kidney Renal Clear Cell Carcinoma	0
KIRP	Kidney Renal Papillary Cell Carcinoma	0.005
LAML	Acute Myeloid Leukemia	0.002
LGG	Lower Grade Glioma	0.002
LUAD	Lung Adenocarcinoma	0.001
LUSC	Lung Squamous Cell Carcinoma	0.004
OV	Ovarian Cancer	0.002
PAAD	Pancreatic Adenocarcinoma	0.019
PRAD	Prostate Adenocarcinoma	0.001
SKCM	Skin Cutaneous Melanoma	0.011
STAD	Stomach Adenocarcinoma	0.033
THCA	Thyroid Cancer	0.001
UCEC	Uterine Corpus Endometrial Carcinoma	0.001
